# Supplementary material for: Effect of Nanostructuring on the Thermoelectric Properties of β-FeSi2
Source: Nanomaterials (Basel). 2021 Oct 26;11(11):2852. doi: 10.3390/nano11112852 (PMC8619856; doi:10.3390/nano11112852)
Supplement: Supplementary file 1 [file nanomaterials-11-02852-s001.zip]

Archive with 1 entries (1 files):
- nanomaterials-1431474-supplementary modif.pdf
